# Supplementary material for: Amidinate- and Dithiolene-Based Silicon Complexes
Source: Organometallics. 2025 Mar 19;44(7):802–6. doi: 10.1021/acs.organomet.5c00038 (PMC12001252; doi:10.1021/acs.organomet.5c00038)
Supplement: Supplementary file 2 — om5c00038_si_002.xyz [file om5c00038_si_002.xyz]

108
Coordinates of the B3LYP/6-311G** optimized geometry of compound 5.
 Si                -1.75735300   -0.64042000   -1.09955700
 Cl                -2.18581100   -1.44022000   -3.04160300
 S                  4.59299300    0.83488600    0.86480900
 S                 -0.79280900    1.21931800   -0.40680000
 S                  0.12957100   -1.91897600   -0.94255300
 N                  1.93691700    1.30214600    0.35280100
 N                  2.54170100   -0.78541300    0.01068100
 N                 -3.42954900    0.38713800   -1.11122500
 N                 -2.96129500   -1.33359300    0.11593200
 C                  3.02612500    0.45118600    0.40476900
 C                  0.80230700    0.59011400   -0.04872100
 C                  1.17203300   -0.69392300   -0.25927100
 C                  3.33820400   -1.97710400   -0.14454200
 C                  3.92110500   -2.23919900   -1.39763500
 C                  4.66472300   -3.41441200   -1.53282800
 H                  5.12771400   -3.64330500   -2.48571100
 C                  4.82600500   -4.28940100   -0.46687000
 H                  5.40961400   -5.19487200   -0.59292600
 C                  4.24490700   -4.00434800    0.76171900
 H                  4.38394600   -4.69039400    1.58932300
 C                  3.48881700   -2.84484700    0.95154200
 C                  2.88181800   -2.55644000    2.31871200
 H                  2.29687300   -1.63831300    2.23775300
 C                  1.92268500   -3.67563400    2.76437700
 H                  1.44717900   -3.41080100    3.71364700
 H                  1.13780900   -3.84464800    2.02325000
 H                  2.45161600   -4.62126200    2.91379300
 C                  3.97706100   -2.30757300    3.37286700
 H                  3.52524200   -2.04362700    4.33408100
 H                  4.58933300   -3.20135200    3.52653200
 H                  4.63195400   -1.49110300    3.06407700
 C                  3.78923400   -1.29086700   -2.58326000
 H                  3.15650500   -0.45607500   -2.27683600
 C                  5.15801500   -0.70311800   -2.97600500
 H                  5.03857100    0.02504100   -3.78400200
 H                  5.62403100   -0.20117600   -2.12603400
 H                  5.83898100   -1.48310300   -3.32976700
 C                  3.10205600   -1.96647100   -3.78434800
 H                  2.97680400   -1.24770300   -4.59959000
 H                  3.69549600   -2.80138400   -4.16847700
 H                  2.11490500   -2.34677100   -3.51323800
 C                  1.95225500    2.69899600    0.70478400
 C                  2.24446100    3.64698300   -0.29200200
 C                  2.21183000    4.99670600    0.06865900
 H                  2.43560900    5.75135100   -0.67656000
 C                  1.90473000    5.38694400    1.36552200
 H                  1.88684100    6.44011800    1.62419700
 C                  1.62821900    4.43027400    2.33368100
 H                  1.40057900    4.74550900    3.34559300
 C                  1.64791600    3.06722800    2.02756400
 C                  1.36399800    2.04268000    3.11900300
 H                  1.42699300    1.04981100    2.67071800
 C                  2.42566100    2.10500300    4.23283700
 H                  2.24288400    1.32125800    4.97429600
 H                  3.42629200    1.96165000    3.82110800
 H                  2.40263600    3.06720500    4.75316700
 C                 -0.05818600    2.19773600    3.68931300
 H                 -0.25678100    1.41648400    4.42933900
 H                 -0.18809800    3.16410100    4.18533700
 H                 -0.81000600    2.12071100    2.89976600
 C                  2.60476600    3.25498500   -1.71952300
 H                  2.56770900    2.16645500   -1.78663300
 C                  4.04261200    3.68272800   -2.06860000
 H                  4.30729900    3.33316000   -3.07098200
 H                  4.14861100    4.77177200   -2.05750300
 H                  4.75533100    3.26019100   -1.35828000
 C                  1.59211200    3.81201400   -2.73717900
 H                  1.84413000    3.47213400   -3.74599100
 H                  0.57752900    3.47662200   -2.50974800
 H                  1.59291200    4.90596900   -2.74624200
 C                 -3.91265300   -0.40856900   -0.17373200
 C                 -5.26341000   -0.30497500    0.44998300
 C                 -5.46732900    0.55881600    1.52978200
 H                 -4.64219600    1.14954500    1.91022700
 C                 -6.72570300    0.65651400    2.11699600
 H                 -6.87562800    1.32554900    2.95633200
 C                 -7.78774000   -0.10088700    1.62649500
 H                 -8.76735400   -0.02229400    2.08343100
 C                 -7.58777400   -0.95891100    0.54717600
 H                 -8.41045300   -1.54962000    0.16139500
 C                 -6.32911600   -1.06451800   -0.03910400
 H                 -6.17276500   -1.73896500   -0.87285100
 C                 -4.10986400    1.42913100   -1.94507900
 C                 -5.23536800    0.79879600   -2.78789000
 H                 -5.64226700    1.54961400   -3.47050000
 H                 -4.85050100   -0.03148900   -3.38256000
 H                 -6.05511100    0.43950300   -2.16568700
 C                 -4.66306100    2.56928500   -1.06964900
 H                 -5.01773200    3.37639000   -1.71596700
 H                 -5.49980700    2.24796300   -0.45120500
 H                 -3.88118900    2.97391300   -0.42263500
 C                 -3.06142600    2.02820600   -2.90023200
 H                 -3.55107900    2.76627300   -3.53940600
 H                 -2.26271200    2.53216800   -2.35556100
 H                 -2.61925900    1.26772700   -3.54389200
 C                 -2.86343000   -2.38282900    1.18740300
 C                 -4.15708400   -2.58589500    1.99224100
 H                 -3.96402800   -3.38241800    2.71447500
 H                 -4.45328700   -1.69986300    2.55183400
 H                 -4.99237200   -2.90248600    1.36819800
 C                 -2.53494000   -3.72356600    0.50245700
 H                 -2.45823500   -4.51118800    1.25644400
 H                 -3.32777100   -3.99579600   -0.19839500
 H                 -1.59066700   -3.68794000   -0.03725500
 C                 -1.75310500   -1.96770200    2.17158900
 H                 -1.63750500   -2.73278200    2.94366400
 H                 -0.79398700   -1.84779500    1.67088500
 H                 -2.01069200   -1.02441600    2.66001500


112
Coordinates of the B3LYP/6-311G** optimized geometry of compound 6-H (in C2 symmetry).
 Si                 0.00000000    3.28515100    0.32541600
 Si                 0.00000000   -3.28515100    0.32541600
 S                  3.66777400    7.13390500    4.57137800
 S                  1.78703200    2.79013300    1.67446100
 S                 -0.27731400    5.34457300    1.09701200
 S                  0.00000000    0.00000000    5.90752700
 S                 -1.15585200    1.43094600    0.73378300
 S                  1.15585200   -1.43094600    0.73378300
 S                 -3.66777400   -7.13390500    4.57137800
 S                  0.27731400   -5.34457300    1.09701200
 S                 -1.78703200   -2.79013300    1.67446100
 N                  2.95832500    4.84924100    3.22315300
 N                  1.60969200    6.50490600    2.87054600
 N                  0.63989200   -0.86315400    3.38525100
 N                 -0.63989200    0.86315400    3.38525100
 N                 -1.60969200   -6.50490600    2.87054600
 N                 -2.95832500   -4.84924100    3.22315300
 N                  0.66078000    3.31335400   -1.40439600
 N                 -1.42847000    3.72162100   -0.98853000
 N                  1.42847000   -3.72162100   -0.98853000
 N                 -0.66078000   -3.31335400   -1.40439600
 C                  2.74478800    6.16229400    3.56358400
 C                  1.98988500    4.39740800    2.33090800
 C                  1.14976600    5.43485800    2.10851600
 C                  0.00000000    0.00000000    4.23726300
 C                  0.39454600   -0.55940700    2.05054400
 C                 -0.39454600    0.55940700    2.05054400
 C                 -2.74478800   -6.16229400    3.56358400
 C                 -1.14976600   -5.43485800    2.10851600
 C                 -1.98988500   -4.39740800    2.33090800
 C                 -0.52468700    3.67345000   -1.95406500
 C                  2.02390800    3.09255400   -2.00021300
 C                  2.50635000    1.69350800   -1.56998100
 H                  1.81387600    0.92597300   -1.92342500
 H                  3.49055100    1.49854300   -2.00387000
 H                  2.59752200    1.60337900   -0.49033500
 C                  2.96696700    4.19394000   -1.48068200
 H                  2.62040800    5.17787600   -1.80636900
 H                  3.03000100    4.19284600   -0.39367100
 H                  3.97359400    4.03820900   -1.87769600
 C                  2.05251500    3.11973800   -3.53765800
 H                  1.39614800    2.36837900   -3.97784700
 H                  1.80018600    4.09248700   -3.95502000
 H                  3.07490200    2.88620700   -3.84340100
 C                 -2.89562500    4.02951100   -1.05456600
 C                 -3.17201600    5.37452300   -1.75314100
 H                 -2.57878000    6.17391100   -1.30300700
 H                 -2.96457200    5.34258400   -2.82125100
 H                 -4.22773100    5.62815500   -1.62779300
 C                 -3.43001400    4.12768600    0.38629700
 H                 -2.97378200    4.95406000    0.93181500
 H                 -4.50704600    4.30507400    0.34841800
 H                 -3.25936100    3.20672300    0.94297900
 C                 -3.64184300    2.88716300   -1.77058700
 H                 -4.71906800    3.06650300   -1.72081800
 H                 -3.36550300    2.82125100   -2.82290500
 H                 -3.43447200    1.92940900   -1.28895600
 C                 -0.75755800    4.02493000   -3.38531500
 C                 -1.22837000    3.07631100   -4.29515600
 H                 -1.41599100    2.06053700   -3.96798200
 C                 -1.44401800    3.43129200   -5.62485900
 H                 -1.80803600    2.68953000   -6.32625500
 C                 -1.19272800    4.73312300   -6.05172100
 H                 -1.36234800    5.00782900   -7.08626300
 C                 -0.72306500    5.68214400   -5.14500800
 H                 -0.52707800    6.69687800   -5.47117100
 C                 -0.50447000    5.33101000   -3.81644200
 H                 -0.14166100    6.06931000   -3.11073200
 C                  0.52468700   -3.67345000   -1.95406500
 C                  2.89562500   -4.02951100   -1.05456600
 C                  3.43001400   -4.12768600    0.38629700
 H                  4.50704600   -4.30507400    0.34841800
 H                  3.25936100   -3.20672300    0.94297900
 H                  2.97378200   -4.95406000    0.93181500
 C                  3.17201600   -5.37452300   -1.75314100
 H                  4.22773100   -5.62815500   -1.62779300
 H                  2.57878000   -6.17391100   -1.30300700
 H                  2.96457200   -5.34258400   -2.82125100
 C                  3.64184300   -2.88716300   -1.77058700
 H                  4.71906800   -3.06650300   -1.72081800
 H                  3.36550300   -2.82125100   -2.82290500
 H                  3.43447200   -1.92940900   -1.28895600
 C                 -2.02390800   -3.09255400   -2.00021300
 C                 -2.50635000   -1.69350800   -1.56998100
 H                 -3.49055100   -1.49854300   -2.00387000
 H                 -2.59752200   -1.60337900   -0.49033500
 H                 -1.81387600   -0.92597300   -1.92342500
 C                 -2.96696700   -4.19394000   -1.48068200
 H                 -3.97359400   -4.03820900   -1.87769600
 H                 -2.62040800   -5.17787600   -1.80636900
 H                 -3.03000100   -4.19284600   -0.39367100
 C                 -2.05251500   -3.11973800   -3.53765800
 H                 -3.07490200   -2.88620700   -3.84340100
 H                 -1.39614800   -2.36837900   -3.97784700
 H                 -1.80018600   -4.09248700   -3.95502000
 C                  0.75755800   -4.02493000   -3.38531500
 C                  0.50447000   -5.33101000   -3.81644200
 H                  0.14166100   -6.06931000   -3.11073200
 C                  0.72306500   -5.68214400   -5.14500800
 H                  0.52707800   -6.69687800   -5.47117100
 C                  1.19272800   -4.73312300   -6.05172100
 H                  1.36234800   -5.00782900   -7.08626300
 C                  1.44401800   -3.43129200   -5.62485900
 H                  1.80803600   -2.68953000   -6.32625500
 C                  1.22837000   -3.07631100   -4.29515600
 H                  1.41599100   -2.06053700   -3.96798200
 H                  3.72399400    4.31840500    3.60504700
 H                  1.22478400    7.43401800    2.91255100
 H                 -1.16485700    1.65562600    3.71909400
 H                  1.16485700   -1.65562600    3.71909400
 H                 -1.22478400   -7.43401800    2.91255100
 H                 -3.72399400   -4.31840500    3.60504700

148
Coordinates of the B3LYP/6-311G** optimized geometry of compound 7. 
 Si                 0.96989700    0.65262600   -0.49198100
 Si                 2.47248500   -1.03363900   -1.45927000
 S                 -5.60170300   -1.18415600    0.67130900
 S                 -0.66545400   -0.56720900   -1.81814100
 S                 -0.46596200    0.81658800    1.23168800
 N                 -3.28915800   -0.99085400   -0.81223200
 N                 -3.12610400   -0.12459100    1.20131000
 N                  2.05146700    1.99207100    0.58937800
 N                  1.07288600    2.33898400   -1.31795200
 N                  4.28648700   -0.78741100   -0.89955700
 N                  2.93815000   -2.23517400   -0.05235300
 C                 -4.00338300   -0.76858000    0.35066700
 C                 -1.98345800   -0.48441000   -0.67915300
 C                 -1.89050900    0.04836800    0.56372400
 C                 -3.44990400    0.34706400    2.52289100
 C                 -3.94726500    1.65420200    2.67318300
 C                 -4.22249500    2.10127700    3.96793600
 H                 -4.61044600    3.10302600    4.11376600
 C                 -4.01667300    1.28123900    5.06960800
 H                 -4.24028000    1.64602900    6.06636600
 C                 -3.53143500   -0.00799800    4.89505100
 H                 -3.38333200   -0.64360000    5.76060500
 C                 -3.23772700   -0.50387800    3.62200400
 C                 -2.72790600   -1.93103100    3.46791800
 H                 -2.52417300   -2.09929500    2.40914300
 C                 -3.79914400   -2.95231000    3.89464300
 H                 -3.44255000   -3.97179300    3.71794700
 H                 -4.03328700   -2.86091000    4.95979000
 H                 -4.71920300   -2.80631200    3.32616700
 C                 -1.40903500   -2.15149100    4.23129200
 H                 -1.03366100   -3.16375000    4.05344400
 H                 -0.64287500   -1.44172300    3.91016600
 H                 -1.54526200   -2.03550500    5.31056000
 C                 -4.20673900    2.57436600    1.48687600
 H                 -3.92441700    2.03826800    0.57967500
 C                 -3.34019600    3.84570700    1.55455600
 H                 -3.50246500    4.46199600    0.66484700
 H                 -3.58839600    4.45432600    2.42926600
 H                 -2.27873700    3.59111000    1.60821000
 C                 -5.70239600    2.91966500    1.36390500
 H                 -5.87852800    3.52675200    0.47061200
 H                 -6.30238000    2.01133400    1.28553900
 H                 -6.05316000    3.49073800    2.22895700
 C                 -3.81915000   -1.65409500   -1.97790000
 C                 -4.46581200   -0.88826800   -2.96473800
 C                 -4.97827000   -1.55847100   -4.07852800
 H                 -5.48829800   -0.99375900   -4.85038900
 C                 -4.85273400   -2.93455200   -4.21038900
 H                 -5.26099200   -3.43584200   -5.08136100
 C                 -4.20605700   -3.66882000   -3.22585100
 H                 -4.11598900   -4.74338300   -3.33534500
 C                 -3.67596000   -3.04865700   -2.09153900
 C                 -2.99623900   -3.89685600   -1.02423900
 H                 -2.57321400   -3.22081900   -0.27897300
 C                 -4.01515200   -4.79908200   -0.30188400
 H                 -3.52507900   -5.35869700    0.50123900
 H                 -4.82033500   -4.20408400    0.13266500
 H                 -4.45820000   -5.52431300   -0.99144800
 C                 -1.83434400   -4.72173300   -1.60685400
 H                 -1.32216800   -5.26854100   -0.80957600
 H                 -2.18879500   -5.45840500   -2.33349700
 H                 -1.10526100   -4.07918100   -2.10574100
 C                 -4.64473700    0.62033900   -2.85343500
 H                 -4.10652700    0.95640600   -1.96514200
 C                 -4.03976600    1.35582100   -4.06320900
 H                 -4.11187900    2.43843000   -3.92182300
 H                 -2.98739000    1.09634200   -4.19806400
 H                 -4.56909500    1.10972700   -4.98823100
 C                 -6.12754500    0.99163300   -2.66115900
 H                 -6.23352800    2.07221700   -2.52241300
 H                 -6.72126500    0.70782800   -3.53563800
 H                 -6.54249800    0.48797100   -1.78653500
 C                  1.78300600    2.91305900   -0.31547100
 C                  2.13534900    4.36268300   -0.20725500
 C                  3.34719000    4.86471200   -0.68780000
 H                  4.05635000    4.19785100   -1.16343500
 C                  3.64192000    6.21980800   -0.56734000
 H                  4.58321300    6.60042200   -0.94702200
 C                  2.73042300    7.08442600    0.03591300
 H                  2.96075000    8.13960300    0.12753200
 C                  1.52232200    6.58782200    0.52061800
 H                  0.80871400    7.25398200    0.99159700
 C                  1.22476700    5.23248000    0.40084600
 H                  0.28247400    4.84748900    0.77307600
 C                  2.77249100    2.08203100    1.88702300
 C                  2.91081600    0.63880400    2.40371100
 H                  3.46755300    0.63735300    3.34433400
 H                  1.93450600    0.18838400    2.58677600
 H                  3.44402600    0.02447300    1.67711700
 C                  4.18753600    2.67046000    1.72950000
 H                  4.72995800    2.56525100    2.67329800
 H                  4.74297400    2.13434200    0.95789600
 H                  4.16912800    3.72925700    1.47631300
 C                  1.97988400    2.90908200    2.91931000
 H                  2.48097900    2.85808300    3.89036200
 H                  1.91981200    3.95899300    2.63100500
 H                  0.96735400    2.52080200    3.03819100
 C                  0.48107700    2.92611900   -2.56459300
 C                  1.06174900    4.29617900   -2.95975600
 H                  0.62621500    4.56605600   -3.92479400
 H                  0.81570100    5.08929300   -2.25673700
 H                  2.14500600    4.26072500   -3.08572800
 C                  0.78593100    1.97252700   -3.73695400
 H                  0.35066000    2.37573600   -4.65510900
 H                  1.86554400    1.88489300   -3.88426500
 H                  0.37142300    0.97982100   -3.58240400
 C                 -1.03689600    3.07888700   -2.35703700
 H                 -1.50342900    3.47219000   -3.26423600
 H                 -1.50010100    2.12165600   -2.12264600
 H                 -1.24008400    3.77364100   -1.53801300
 C                  4.23147900   -1.89834500   -0.13718700
 C                  5.39462400   -2.65166500    0.42041500
 C                  5.91692700   -3.76074000   -0.25333300
 H                  5.47555100   -4.07834800   -1.19030900
 C                  7.00352900   -4.45682100    0.27215800
 H                  7.40064300   -5.31343900   -0.26030900
 C                  7.57552600   -4.05496200    1.47688600
 H                  8.41850100   -4.59918500    1.88687500
 C                  7.05971100   -2.95084700    2.15350500
 H                  7.49937200   -2.63412900    3.09233800
 C                  5.97798300   -2.25089500    1.62760100
 H                  5.57789900   -1.39414500    2.15637100
 C                  5.43332200   -0.19451100   -1.63378600
 C                  4.90348000    1.11276900   -2.24624000
 H                  5.68887800    1.60590400   -2.82392000
 H                  4.06385300    0.91523700   -2.91786100
 H                  4.56484900    1.79314500   -1.46273900
 C                  5.90050700   -1.12581400   -2.77133200
 H                  6.67585900   -0.63554000   -3.36749600
 H                  6.32076400   -2.05250600   -2.37679600
 H                  5.06468800   -1.37409700   -3.42924000
 C                  6.61827900    0.13589000   -0.70898000
 H                  7.35800300    0.71780500   -1.26570200
 H                  6.29445200    0.73036800    0.14774000
 H                  7.11322600   -0.76037400   -0.33767300
 C                  2.27445800   -3.38638100    0.61452900
 C                  2.41113900   -4.64981400   -0.25838700
 H                  1.83983700   -5.47266000    0.18015200
 H                  2.02603100   -4.46355700   -1.26321000
 H                  3.45173700   -4.96935300   -0.33610200
 C                  0.78840700   -3.02420100    0.74629700
 H                  0.24155000   -3.86310200    1.18296600
 H                  0.65258400   -2.15428100    1.39115800
 H                  0.34584600   -2.80142200   -0.22629200
 C                  2.83890900   -3.64633900    2.02250800
 H                  2.21304600   -4.39054400    2.52159300
 H                  3.85791900   -4.03031500    2.00267700
 H                  2.81942700   -2.73399600    2.62305100
